# Supplementary material for: Late-Life Alcohol Exposure Does Not Exacerbate Age-Dependent Reductions in Mouse Spatial Memory and Brain TFEB Activity
Source: Biomolecules. 2024 Nov 30;14(12):1537. doi: 10.3390/biom14121537 (PMC11673978; doi:10.3390/biom14121537)
Supplement: Supplementary file 1 [file biomolecules-14-01537-s001.zip]

Archive with 1 entries (1 files):
- biomolecules-3247578-supplementary.pdf
